# Supplementary material for: Bioinformatic Analysis of Two TOR (Target of Rapamycin)-Like Proteins Encoded by Entamoeba histolytica Revealed Structural Similarities with Functional Homologs
Source: Genes (Basel). 2021 Jul 28;12(8):1139. doi: 10.3390/genes12081139 (PMC8391992; doi:10.3390/genes12081139)
Supplement: Supplementary file 1 [file genes-12-01139-s001.zip]

Archive with 1 entries (1 files):
- genes-1302312-supplementary.pdf
